# Supplementary material for: Alpha-1B Glycoprotein Is a Novel Hepatocyte-Derived Host Factor Associated with In Vitro Inhibition of HBV Replication and Hepatocellular Carcinoma Progression
Source: Cancers (Basel). 2026 Feb 18;18(4):662. doi: 10.3390/cancers18040662 (PMC12939741; doi:10.3390/cancers18040662)
Supplement: Supplementary file 1 [file cancers-18-00662-s001.zip]

Archive with 7 entries (5 files):
- cancers-4114421-supplementary/
- cancers-4114421-supplementary/Supplementary files/
- cancers-4114421-supplementary/Supplementary files/.DS_Store
- cancers-4114421-supplementary/Supplementary files/Figure S1.tif
- cancers-4114421-supplementary/Supplementary files/Figure S2.tif
- cancers-4114421-supplementary/Supplementary files/Supplementary Materials.docx
- cancers-4114421-supplementary.pdf
